# Supplementary material for: Clinical Effectiveness of Ritonavir-Boosted Nirmatrelvir—A Literature Review
Source: Adv Respir Med. 2024 Jan 18;92(1):66–76. doi: 10.3390/arm92010009 (PMC10801539; doi:10.3390/arm92010009)
Supplement: Supplementary file 1 [file arm-92-00009-s001.zip]

Archive with 1 entries (1 files):
- arm-2760384-supplementary.pdf
